# Supplementary material for: Up to Standard? A Longitudinal Analysis of Regulatory Compliance in British Zoos
Source: Animals (Basel). 2026 Mar 28;16(7):1038. doi: 10.3390/ani16071038 (PMC13071974; doi:10.3390/ani16071038)
Supplement: Supplementary file 1 [file animals-16-01038-s001.zip]

Archive with 1 entries (1 files):
- animals-4181999-supplementary.pdf
